# Supplementary material for: A functional motif of long noncoding RNA Nron against osteoporosis
Source: Nat Commun. 2021 Jun 3;12:3319. doi: 10.1038/s41467-021-23642-7 (PMC8175706; doi:10.1038/s41467-021-23642-7)
Supplement: Supplementary file 3 — Source Data [file 41467_2021_23642_MOESM3_ESM.xlsx]

## Sheet: Fig. 1d
	Figure 1d. Q-PCR analysis of Nron expression in eight types of C57BL/6J mouse tissue, (n=3/group).
	Bone	Fat	Lung	Spleen	Kidney	Liver	Brain	Heart
	32.0379	18.6701	20.0786	14.6327	1.31842	1.13027	1.06384	1
	34.0046	24.9164	20.3412	16.1714	1.6338	1.22763	0.95565	1
	31.6539	20.2206	17.6391	14.1665	1.33167	1.3967	1.02428	1

## Sheet: Fig. 1e
	Figure 1e. Q-PCR analysis of Nron, Trap and Ctsk gene expression levels during BMMs osteoclast differentiation, (n=3 independent experiments).
	Gene	D0	D3	D6
	Nron	1	0.38118	0.52715
		1	0.2076	0.21999
		1	0.10175	0.09642
	Ctsk	1	12.8035	30.2618
		1	11.4362	35.9158
		1	10.5344	33.4434
	Trap	1	20.9251	67.8332
		1	20.8928	59.0953
		1	20.9098	68.4492

## Sheet: Fig. 1f
	Figure 1f . Q-PCR analysis of Nron expression in whole bone specimens from sham and ovariectomized (OVX) mice, (n=6/group).
	Sham						OVX
	1	1.12	0.89	1.15	0.84	1.12	0.33	0.42	0.21	0.26	0.33	0.38

## Sheet: Fig. 1g
	Figure 1g. Q-PCR analysis of Nron expression in CTSK+ osteoclasts isolated by microdissection from Sham and OVX mice, (n=6/group).
	Sham						OVX
	1	1.11	0.83	0.88	0.99	0.93	0.08	0.07	0.11	0.2	0.11	0.15

## Sheet: Fig. 2a
	Figure 2a.erum TRAP5b and CTX-I levels of 6-month-old female Nronflox/flox littermates and NronOCs-/- mice analyzed by ELISA, (n=6/group).
		Nron flox/flox						Nron OC-/-
	Serum CTX (ng/ml)	16.8	15	17	15.6	16.3	16	35.5	34.3	32.3	35.9	33.2	34.4
	Serum TRAP5b (U/L)	15.3	14.1	13.8	17	15.7	15.4	28.8	26.2	31.1	27.3	29.3	25

## Sheet: Fig. 2c
	Figure 2c. Bone histomorphometric analyses of the osteoclastic metrics in subepiphyseal region of femurs from 6-month-old female Nron flox/flox littermates and Nron OCs-/- mice.
		Nron flox/flox						Nron OC-/-
	Oc.N/B.Pm (1/mm)	11.0734	13.8355	15.8343	17.4881	18.3309	20.0696	21.421	27.2727	23.4114	22.8802	21.8493	23.1362
	OC.S/BS(%)	20.6437	25.1281	23.2984	19.6002	17.9017	23.3987	28.3351	30.7331	26.2808	26.3488	24.3056	27.5298

## Sheet: Fig. 2e
	Figure 2e. Histological measurements of BV/TV values in H&E staining images of femurs from 6-month-old female Nronflox/flox littermates and NronOCs-/- mice., (n=6/group)
		Nron flox/flox						Nron OC-/-
	BV/TV(%)	5.43808	6.14174	6.69277	7.01865	6.95262	4.66777	3.66898	2.74573	4.47074	4.57241	2.82089	2.79166

## Sheet: Fig. 2g
	Figure 2g. μCT measurements of BV/TV and Tb.N in femurs from 6-month-old female Nronflox/flox littermates and NronOCs-/- mice, (n=6/group).
		Nron flox/flox						Nron OC-/-
	BV/TV(%)	3.65	3.65	3.72	3.15	3.48	3.39	2.25	2.61	2.45	2.44	2.75	2.81
	Tb.N*[1/mm]	1.7701	1.873	1.7035	1.9133	1.5461	1.9912	1.3858	1.3672	1.2716	1.3263	1.5221	1.5701

## Sheet: Fig. 3b
	Figure 3b. μCT measurements of BV/TV and Tb.N in femurs from 6-month-old female WT littermates and NroncTG mice, (n=6/group).
		WT						cTG
	BV/TV(%)	3.25	3.79	3.68	3.29	4.12	3.71	4.39	4.08	4.19	4.46	4.85	4.91
	Tb.N*[1/mm]	1.6985	1.7844	1.641	1.541	2.111	1.828	2.2453	2.3366	2.4759	2.1243	2.2245	2.3974

## Sheet: Fig. 3d
	Figure 3d. Histological measurements of BV/TV values in H&E staining images of femurs from 6-month-old female WT littermates and NroncTG mice, (n=6/group).
		WT						cTG
	BV/TV(%)	6.743	6.6092	6.68642	4.9287	7.99706	5.48205	8.79635	7.3056	8.52513	11.457	9.26562	8.74498

[truncated: 49 more sheets: Fig. 3f, Fig. 3g, Fig.4a, Fig. 4b, Fig. 4c, Fig. 4d, Fig. 4e, Fig.4f, Fig.4g, Fig.4h, Fig. 5c, Fig. 5e, Fig.6c, Fig.6d, Fig.6f, Fig.6g, Fig. 7b, Fig. 7e, Fig. 7f, Fig.8b …]
